# Supplementary material for: Small RNA Library Preparation Method for Next-Generation Sequencing Using Chemical Modifications to Prevent Adapter Dimer Formation
Source: PLoS One. 2016 Nov 22;11(11):e0167009. doi: 10.1371/journal.pone.0167009 (PMC5119831; doi:10.1371/journal.pone.0167009)
Supplement: S1 Table — (XLSX) [file pone.0167009.s007.xlsx]

## Sheet: 256 Combinations
	Combination:	5´ adapter	3´ adapter
	1	Phosphorothioate (n)	Phosphorothioate (n-1)
	2		Phosphorothioate (n-2)
	3		Phosphorothioate (n-1, n-2)
	4		Phosphorothioate (n-1, n-3)
	5		Phosphorothioate (n-2, n-3)
	6		Methylphosphonate (n-1)
	7		Methylphosphonate (n-2)
	8		2´ Methoxy (n)
	9		2´ Methoxy (n-1)
	10		2´ Methoxy (n-2)
	11		2´ Fluoro (n)
	12		2´ Fluoro (n-1)
	13		2´ Fluoro (n-2)
	14		2´ FANA (n)
	15		2´ FANA (n-1)
	16		2´ FANA (n-2)
	17	Phosphorothioate (n-1)	Phosphorothioate (n-1)
	18		Phosphorothioate (n-2)
	19		Phosphorothioate (n-1, n-2)
	20		Phosphorothioate (n-1, n-3)
	21		Phosphorothioate (n-2, n-3)
	22		Methylphosphonate (n-1)
	23		Methylphosphonate (n-2)
	24		2´ Methoxy (n)
	25		2´ Methoxy (n-1)
	26		2´ Methoxy (n-2)
	27		2´ Fluoro (n)
	28		2´ Fluoro (n-1)
	29		2´ Fluoro (n-2)
	30		2´ FANA (n)
	31		2´ FANA (n-1)
	32		2´ FANA (n-2)
	33	Phosphorothioate (n, n-1)	Phosphorothioate (n-1)
	34		Phosphorothioate (n-2)
	35		Phosphorothioate (n-1, n-2)
	36		Phosphorothioate (n-1, n-3)
	37		Phosphorothioate (n-2, n-3)
	38		Methylphosphonate (n-1)
	39		Methylphosphonate (n-2)
	40		2´ Methoxy (n)
	41		2´ Methoxy (n-1)
	42		2´ Methoxy (n-2)
	43		2´ Fluoro (n)
	44		2´ Fluoro (n-1)
	45		2´ Fluoro (n-2)
	46		2´ FANA (n)
	47		2´ FANA (n-1)
	48		2´ FANA (n-2)
	49	Phosphorothioate (n-1, n-2)	Phosphorothioate (n-1)
	50		Phosphorothioate (n-2)
	51		Phosphorothioate (n-1, n-2)
	52		Phosphorothioate (n-1, n-3)
	53		Phosphorothioate (n-2, n-3)
	54		Methylphosphonate (n-1)
	55		Methylphosphonate (n-2)
	56		2´ Methoxy (n)
	57		2´ Methoxy (n-1)
	58		2´ Methoxy (n-2)
	59		2´ Fluoro (n)
	60		2´ Fluoro (n-1)
	61		2´ Fluoro (n-2)
	62		2´ FANA (n)
	63		2´ FANA (n-1)
	64		2´ FANA (n-2)
	65	Phosphorothioate (n, n-2)	Phosphorothioate (n-1)
	66		Phosphorothioate (n-2)
	67		Phosphorothioate (n-1, n-2)
	68		Phosphorothioate (n-1, n-3)
	69		Phosphorothioate (n-2, n-3)
	70		Methylphosphonate (n-1)
	71		Methylphosphonate (n-2)
	72		2´ Methoxy (n)
	73		2´ Methoxy (n-1)
	74		2´ Methoxy (n-2)
	75		2´ Fluoro (n)
	76		2´ Fluoro (n-1)
	77		2´ Fluoro (n-2)
	78		2´ FANA (n)
	79		2´ FANA (n-1)
	80		2´ FANA (n-2)
	81	Methylphosphonate (n)	Phosphorothioate (n-1)
	82		Phosphorothioate (n-2)
	83		Phosphorothioate (n-1, n-2)
	84		Phosphorothioate (n-1, n-3)
	85		Phosphorothioate (n-2, n-3)
	86		Methylphosphonate (n-1)
	87		Methylphosphonate (n-2)
	88		2´ Methoxy (n)
	89		2´ Methoxy (n-1)
	90		2´ Methoxy (n-2)
	91		2´ Fluoro (n)
	92		2´ Fluoro (n-1)
	93		2´ Fluoro (n-2)
	94		2´ FANA (n)
	95		2´ FANA (n-1)
	96		2´ FANA (n-2)
	97	Methylphosphonate (n-1)	Phosphorothioate (n-1)
	98		Phosphorothioate (n-2)
	99		Phosphorothioate (n-1, n-2)
	100		Phosphorothioate (n-1, n-3)
	101		Phosphorothioate (n-2, n-3)
	102		Methylphosphonate (n-1)
	103		Methylphosphonate (n-2)
	104		2´ Methoxy (n)
	105		2´ Methoxy (n-1)
	106		2´ Methoxy (n-2)
	107		2´ Fluoro (n)
	108		2´ Fluoro (n-1)
	109		2´ Fluoro (n-2)
	110		2´ FANA (n)
	111		2´ FANA (n-1)
	112		2´ FANA (n-2)
	113	2´ Methoxy (n)	Phosphorothioate (n-1)
	114		Phosphorothioate (n-2)
	115		Phosphorothioate (n-1, n-2)
	116		Phosphorothioate (n-1, n-3)
	117		Phosphorothioate (n-2, n-3)
	118		Methylphosphonate (n-1)
	119		Methylphosphonate (n-2)
	120		2´ Methoxy (n)
	121		2´ Methoxy (n-1)
	122		2´ Methoxy (n-2)
	123		2´ Fluoro (n)
	124		2´ Fluoro (n-1)
	125		2´ Fluoro (n-2)
	126		2´ FANA (n)
	127		2´ FANA (n-1)
	128		2´ FANA (n-2)
	129	2´ Methoxy (n-1)	Phosphorothioate (n-1)
	130		Phosphorothioate (n-2)
	131		Phosphorothioate (n-1, n-2)
	132		Phosphorothioate (n-1, n-3)
	133		Phosphorothioate (n-2, n-3)
	134		Methylphosphonate (n-1)
	135		Methylphosphonate (n-2)
	136		2´ Methoxy (n)
	137		2´ Methoxy (n-1)
	138		2´ Methoxy (n-2)
	139		2´ Fluoro (n)
	140		2´ Fluoro (n-1)
	141		2´ Fluoro (n-2)
	142		2´ FANA (n)
	143		2´ FANA (n-1)
	144		2´ FANA (n-2)
	145	2´ Methoxy (n-2)	Phosphorothioate (n-1)
	146		Phosphorothioate (n-2)
	147		Phosphorothioate (n-1, n-2)
	148		Phosphorothioate (n-1, n-3)
	149		Phosphorothioate (n-2, n-3)
	150		Methylphosphonate (n-1)
	151		Methylphosphonate (n-2)
	152		2´ Methoxy (n)
	153		2´ Methoxy (n-1)
	154		2´ Methoxy (n-2)
	155		2´ Fluoro (n)
	156		2´ Fluoro (n-1)
	157		2´ Fluoro (n-2)
	158		2´ FANA (n)
	159		2´ FANA (n-1)
	160		2´ FANA (n-2)
	161	2´ Fluoro (n)	Phosphorothioate (n-1)
	162		Phosphorothioate (n-2)
	163		Phosphorothioate (n-1, n-2)
	164		Phosphorothioate (n-1, n-3)
	165		Phosphorothioate (n-2, n-3)
	166		Methylphosphonate (n-1)
	167		Methylphosphonate (n-2)
	168		2´ Methoxy (n)
	169		2´ Methoxy (n-1)
	170		2´ Methoxy (n-2)
	171		2´ Fluoro (n)
	172		2´ Fluoro (n-1)
	173		2´ Fluoro (n-2)
	174		2´ FANA (n)
	175		2´ FANA (n-1)
	176		2´ FANA (n-2)
	177	2´ Fluoro (n-1)	Phosphorothioate (n-1)
	178		Phosphorothioate (n-2)
	179		Phosphorothioate (n-1, n-2)
	180		Phosphorothioate (n-1, n-3)
	181		Phosphorothioate (n-2, n-3)
	182		Methylphosphonate (n-1)
	183		Methylphosphonate (n-2)
	184		2´ Methoxy (n)
	185		2´ Methoxy (n-1)
	186		2´ Methoxy (n-2)
	187		2´ Fluoro (n)
	188		2´ Fluoro (n-1)
	189		2´ Fluoro (n-2)
	190		2´ FANA (n)
	191		2´ FANA (n-1)
	192		2´ FANA (n-2)
	193	2´ Fluoro (n-2)	Phosphorothioate (n-1)
	194		Phosphorothioate (n-2)
	195		Phosphorothioate (n-1, n-2)
	196		Phosphorothioate (n-1, n-3)
	197		Phosphorothioate (n-2, n-3)
	198		Methylphosphonate (n-1)
	199		Methylphosphonate (n-2)
	200		2´ Methoxy (n)
	201		2´ Methoxy (n-1)
	202		2´ Methoxy (n-2)
	203		2´ Fluoro (n)
	204		2´ Fluoro (n-1)
	205		2´ Fluoro (n-2)
	206		2´ FANA (n)
	207		2´ FANA (n-1)
	208		2´ FANA (n-2)
	209	2´ FANA (n)	Phosphorothioate (n-1)
	210		Phosphorothioate (n-2)
	211		Phosphorothioate (n-1, n-2)
	212		Phosphorothioate (n-1, n-3)
	213		Phosphorothioate (n-2, n-3)
	214		Methylphosphonate (n-1)
	215		Methylphosphonate (n-2)
	216		2´ Methoxy (n)
	217		2´ Methoxy (n-1)
	218		2´ Methoxy (n-2)
	219		2´ Fluoro (n)
	220		2´ Fluoro (n-1)
	221		2´ Fluoro (n-2)
	222		2´ FANA (n)
	223		2´ FANA (n-1)
	224		2´ FANA (n-2)
	225	2´ FANA (n-1)	Phosphorothioate (n-1)
	226		Phosphorothioate (n-2)
	227		Phosphorothioate (n-1, n-2)
	228		Phosphorothioate (n-1, n-3)
	229		Phosphorothioate (n-2, n-3)
	230		Methylphosphonate (n-1)
	231		Methylphosphonate (n-2)
	232		2´ Methoxy (n)
	233		2´ Methoxy (n-1)
	234		2´ Methoxy (n-2)
	235		2´ Fluoro (n)
	236		2´ Fluoro (n-1)
	237		2´ Fluoro (n-2)
	238		2´ FANA (n)
	239		2´ FANA (n-1)
	240		2´ FANA (n-2)
	241	2´ FANA (n-2)	Phosphorothioate (n-1)
	242		Phosphorothioate (n-2)
	243		Phosphorothioate (n-1, n-2)
	244		Phosphorothioate (n-1, n-3)
	245		Phosphorothioate (n-2, n-3)
	246		Methylphosphonate (n-1)
	247		Methylphosphonate (n-2)
	248		2´ Methoxy (n)
	249		2´ Methoxy (n-1)
	250		2´ Methoxy (n-2)
	251		2´ Fluoro (n)
	252		2´ Fluoro (n-1)
	253		2´ Fluoro (n-2)
	254		2´ FANA (n)
	255		2´ FANA (n-1)
	256		2´ FANA (n-2)
